# Supplementary material for: Antibiotic Resistance Pattern of Pathogens Isolated from Pediatric Patients during and after the COVID-19 Pandemic
Source: Antibiotics (Basel). 2024 Oct 13;13(10):966. doi: 10.3390/antibiotics13100966 (PMC11505055; doi:10.3390/antibiotics13100966)
Supplement: Supplementary file 1 [file antibiotics-13-00966-s001.zip]

Archive with 1 entries (1 files):
- antibiotics-3236317-supplementary.pdf
